# Supplementary material for: Novel Broccoli Sulforaphane-Based Analogues Inhibit the Progression of Pancreatic Cancer without Side Effects
Source: Biomolecules. 2020 May 15;10(5):769. doi: 10.3390/biom10050769 (PMC7277136; doi:10.3390/biom10050769)
Supplement: Supplementary file 1 [file biomolecules-10-00769-s001.zip]

Archive with 8 entries (8 files):
- Biomolecules upload/Suppl_FigS1 Georgikou.pdf
- Biomolecules upload/Suppl_FigS2 Georgikou.pdf
- Biomolecules upload/Suppl_FigS3 Georgikou.pdf
- Biomolecules upload/Suppl_Information1 Georgikou.docx
- Biomolecules upload/Suppl_TableS1 Georgikou.pdf
- Biomolecules upload/Suppl_TableS2 Georgikou.pdf
- Biomolecules upload/Suppl_TableS3 Georgikou.pdf
- Biomolecules upload/Suppl_TableS4 Georgikou.pdf
